# Supplementary material for: Promoting cardiovascular health and wellness among African-Americans: Community participatory approach to design an innovative mobile-health intervention
Source: PLoS One. 2019 Aug 20;14(8):e0218724. doi: 10.1371/journal.pone.0218724 (PMC6701808; doi:10.1371/journal.pone.0218724)
Supplement: S1 File — (CSV) [file pone.0218724.s001.csv]

Age category	What is your gender?	Income category	Education category	Overall, how well does the FAITH App meet your needs for gaining knowledge and skills to make healthy lifestyle changes (1=not at all well, 4=extremely well)	If you were to rate the FAITH! App, what score would you give it on a scale of 0 (poor) to 10 (excellent)?	How likely is it that you would recommend the FAITH! App to a family member, friend, or colleague? [5=Extremely likely, 0=Not at all likely]	Impact score (5=strongly agree)	Usefulness score (5=strongly agree)	Perceived ease of use (5=strongly agree)	User control (5=strongly agree)	Modified ITUES Overall score	How satisfied were you with the variety of education modules on the FAITH! App?	How satisfied were you with the FAITH! App audiovisuals used?	How satisfied were you with the FAITH! App brochure content?	How satisfied were you with the FAITH! App recipes?	How satisfied were you with the FAITH! App Sharing Board?	How satisfied were you with the FAITH! App Tracking feature?	How satisfied were you with the FAITH! App Testimonials?	How satisfied were you with the total FAITH! App content?
Age<50	1) Male	<$50K	Less than college/technical/AA degree									Satisfied	Satisfied	Satisfied	Satisfied	Satisfied	Satisfied	Satisfied	Satisfied
Age<50	2) Female	<$50K	College/technical/AA degree or more	4	10	5 - Extremely likely	5.0	5		5.0		Satisfied	Satisfied	Satisfied	Satisfied	Satisfied	Satisfied	Satisfied	Satisfied
Age>=50	2) Female	<$50K	Less than college/technical/AA degree	4	10	5 - Extremely likely	5.0	5	4.75	3.5	4.55556	Satisfied	Satisfied	Satisfied	Satisfied	Satisfied	Satisfied	Satisfied	Satisfied
Age<50	2) Female	<$50K	Less than college/technical/AA degree									Satisfied	Satisfied	Satisfied	Satisfied	Satisfied	Satisfied	Satisfied	Satisfied
Age>=50	2) Female	>=$50K	College/technical/AA degree or more	4	10	5 - Extremely likely		5	3.50	4.0		Satisfied	Satisfied	Satisfied	Satisfied	Neither or dissatisfied	Neither or dissatisfied	Satisfied	Satisfied
Age<50	2) Female	<$50K	Less than college/technical/AA degree
Age>=50	1) Male	<$50K	Less than college/technical/AA degree
Age<50	2) Female	<$50K	College/technical/AA degree or more									Satisfied	Satisfied	Satisfied	Satisfied	Neither or dissatisfied	Satisfied	Satisfied	Satisfied
Age>=50	2) Female	>=$50K	College/technical/AA degree or more	3	8	5 - Extremely likely	5.0	5	5.00	4.0	4.77778	Satisfied	Satisfied	Satisfied	Satisfied	Neither or dissatisfied	Neither or dissatisfied	Satisfied	Satisfied
Age<50	1) Male	>=$50K	Less than college/technical/AA degree	3								Satisfied	Satisfied	Satisfied	Satisfied	Satisfied	Satisfied	Satisfied	Satisfied
Age<50	1) Male	<$50K	College/technical/AA degree or more									Satisfied	Satisfied	Satisfied	Satisfied	Neither or dissatisfied	Neither or dissatisfied	Neither or dissatisfied	Satisfied
Age>=50	2) Female	>=$50K	College/technical/AA degree or more	1		3	3.5	4	2.75	2.0	2.88889	Satisfied	Neither or dissatisfied	Neither or dissatisfied	Satisfied	Neither or dissatisfied	Neither or dissatisfied	Neither or dissatisfied	Neither or dissatisfied
Age>=50	1) Male	>=$50K	College/technical/AA degree or more
Age>=50	1) Male	<$50K	College/technical/AA degree or more	3	7	4	3.5	4	5.00
Age<50	2) Female	>=$50K	College/technical/AA degree or more	2	5	5 - Extremely likely	3.5	1	5.00	3.5	3.88889
Age<50	2) Female	<$50K	Less than college/technical/AA degree									Satisfied	Satisfied	Neither or dissatisfied	Neither or dissatisfied	Satisfied	Satisfied	Satisfied	Satisfied
Age<50	2) Female	<$50K	College/technical/AA degree or more
Age>=50	2) Female	<$50K	Less than college/technical/AA degree	4	10	5 - Extremely likely	5.0	5	5.00	5.0	5.00000
Age<50	2) Female	<$50K	College/technical/AA degree or more	3		5 - Extremely likely	5.0	5	5.00	5.0	5.00000	Satisfied	Satisfied	Satisfied	Satisfied	Satisfied	Satisfied	Satisfied	Satisfied
Age<50	1) Male	>=$50K	College/technical/AA degree or more									Neither or dissatisfied	Neither or dissatisfied	Neither or dissatisfied	Neither or dissatisfied	Neither or dissatisfied	Neither or dissatisfied	Neither or dissatisfied	Neither or dissatisfied
Age<50	1) Male		College/technical/AA degree or more									Neither or dissatisfied	Neither or dissatisfied	Neither or dissatisfied	Neither or dissatisfied	Neither or dissatisfied	Neither or dissatisfied	Neither or dissatisfied	Neither or dissatisfied
Age>=50	2) Female	<$50K	College/technical/AA degree or more	3	10	5 - Extremely likely	5.0	5	5.00	4.0	4.77778	Satisfied	Satisfied	Satisfied	Satisfied	Satisfied	Satisfied	Neither or dissatisfied	Satisfied
Age<50	2) Female	Choose not to disclose	College/technical/AA degree or more	4	7	5 - Extremely likely	4.5	4	5.00	4.5	4.66667	Satisfied	Satisfied	Satisfied	Satisfied	Satisfied	Neither or dissatisfied	Satisfied	Satisfied
Age>=50	1) Male	>=$50K	Less than college/technical/AA degree	3	7	4	3.5	4	4.00	4.0	3.88889	Satisfied	Satisfied	Satisfied	Satisfied	Satisfied	Satisfied	Satisfied	Satisfied
Age>=50	2) Female	<$50K	College/technical/AA degree or more	4	10	5 - Extremely likely	5.0	5	4.75	5.0	4.88889	Satisfied	Satisfied	Satisfied	Satisfied	Neither or dissatisfied	Satisfied	Satisfied	Satisfied
Age<50	2) Female	<$50K	Less than college/technical/AA degree	4	8	4	5.0	5	5.00	4.5	4.88889	Satisfied	Satisfied	Satisfied	Satisfied	Satisfied	Satisfied	Satisfied	Satisfied
Age>=50	2) Female	>=$50K	College/technical/AA degree or more	4	10	5 - Extremely likely	5.0	5	4.50	3.0	4.33333	Satisfied	Satisfied	Satisfied	Satisfied	Neither or dissatisfied	Satisfied	Neither or dissatisfied	Satisfied
Age>=50	2) Female	<$50K	College/technical/AA degree or more	3	9	4	4.5	5	4.75	3.5	4.44444	Satisfied	Satisfied	Satisfied	Satisfied	Neither or dissatisfied	Neither or dissatisfied	Satisfied	Satisfied
Age<50	2) Female	<$50K	College/technical/AA degree or more	4		5 - Extremely likely	4.5	5	5.00	5.0	4.88889	Satisfied	Satisfied	Satisfied	Satisfied	Satisfied	Satisfied	Satisfied	Satisfied
Age>=50	1) Male	<$50K	Less than college/technical/AA degree	3	10	5 - Extremely likely	5.0	5	4.00	3.0	4.11111	Satisfied	Satisfied	Satisfied	Satisfied	Neither or dissatisfied	Neither or dissatisfied	Neither or dissatisfied	Satisfied
Age>=50	2) Female	<$50K	Less than college/technical/AA degree	3	8	5 - Extremely likely	5.0	5	5.00	5.0	5.00000	Satisfied	Satisfied	Satisfied	Satisfied	Satisfied	Satisfied	Satisfied	Satisfied
Age<50	2) Female	<$50K	College/technical/AA degree or more	2	9	5 - Extremely likely	5.0	5	5.00	5.0	5.00000	Satisfied	Satisfied	Satisfied	Satisfied	Satisfied	Satisfied	Neither or dissatisfied	Satisfied
Age>=50	1) Male	<$50K	Less than college/technical/AA degree	4	10	5 - Extremely likely	4.0	5	4.50	3.5	4.22222	Satisfied	Satisfied	Neither or dissatisfied	Neither or dissatisfied	Satisfied	Satisfied	Neither or dissatisfied	Satisfied
Age>=50	2) Female	Choose not to disclose	Less than college/technical/AA degree	3	7	4	3.0	5	4.25	3.0	3.77778	Satisfied	Satisfied	Satisfied	Satisfied	Neither or dissatisfied	Neither or dissatisfied	Neither or dissatisfied	Satisfied
Age<50	2) Female	>=$50K	College/technical/AA degree or more									Satisfied	Satisfied	Satisfied	Satisfied	Neither or dissatisfied	Neither or dissatisfied		Satisfied
Age>=50	2) Female	>=$50K	College/technical/AA degree or more	4	10	5 - Extremely likely	5.0	5	5.00	5.0	5.00000	Satisfied	Satisfied	Satisfied	Satisfied	Satisfied	Satisfied	Satisfied	Satisfied
Age>=50	2) Female	>=$50K	College/technical/AA degree or more									Satisfied	Satisfied	Satisfied	Satisfied	Satisfied	Satisfied	Satisfied	Satisfied
Age>=50	2) Female	>=$50K	College/technical/AA degree or more	4	10	5 - Extremely likely	4.5	5	5.00	5.0	4.88889	Satisfied	Satisfied	Satisfied	Satisfied	Neither or dissatisfied	Neither or dissatisfied	Satisfied	Satisfied
Age>=50	2) Female	>=$50K	College/technical/AA degree or more	3		5 - Extremely likely	4.5	5	5.00	5.0	4.88889	Satisfied	Satisfied	Satisfied	Satisfied	Satisfied	Satisfied	Satisfied	Satisfied
Age>=50	2) Female	>=$50K	Less than college/technical/AA degree	3	9	4	4.0	5	4.75	4.0	4.44444	Satisfied	Satisfied	Neither or dissatisfied	Neither or dissatisfied	Neither or dissatisfied	Satisfied	Satisfied	Satisfied
Age>=50	2) Female	>=$50K	College/technical/AA degree or more	3	10	4	4.0	5	5.00	5.0	4.77778	Satisfied	Satisfied	Satisfied	Satisfied	Satisfied	Satisfied	Satisfied	Satisfied
Age<50	2) Female	Choose not to disclose	College/technical/AA degree or more	4	9	5 - Extremely likely	5.0	5	5.00	5.0	5.00000
Age<50	1) Male	>=$50K	Less than college/technical/AA degree	3	8	5 - Extremely likely	4.5	5	4.50	4.0	4.44444	Satisfied	Satisfied	Satisfied	Satisfied	Satisfied	Satisfied	Satisfied	Satisfied
Age<50	2) Female	<$50K	College/technical/AA degree or more	3	9	4	4.5	5	5.00	4.0	4.66667	Satisfied	Satisfied	Satisfied	Satisfied	Satisfied	Satisfied	Satisfied	Satisfied
Age>=50	2) Female	<$50K	Less than college/technical/AA degree	2	5	1	1.0	1	1.25	2.0	1.33333	Satisfied	Satisfied	Satisfied	Satisfied	Satisfied	Satisfied	Satisfied	Satisfied
Age<50	1) Male	Choose not to disclose	Less than college/technical/AA degree									Satisfied	Satisfied	Satisfied	Satisfied	Satisfied	Satisfied	Satisfied	Satisfied
Age>=50	2) Female	>=$50K	College/technical/AA degree or more	3	9	4	3.0	5	4.00	3.0	3.66667	Satisfied	Satisfied	Satisfied	Satisfied	Satisfied	Satisfied	Satisfied	Satisfied
Age>=50	1) Male	>=$50K	College/technical/AA degree or more	3	8	5 - Extremely likely	4.0	5	4.75	4.5	4.55556	Satisfied	Satisfied	Satisfied	Satisfied	Satisfied	Satisfied	Satisfied	Satisfied
Age<50	2) Female	>=$50K	College/technical/AA degree or more									Satisfied	Satisfied	Satisfied	Satisfied	Satisfied	Satisfied	Satisfied	Satisfied
Age>=50	1) Male	>=$50K	College/technical/AA degree or more									Satisfied	Satisfied	Satisfied	Satisfied	Satisfied	Satisfied	Satisfied	Satisfied
